# Supplementary material for: Ribosomal Hibernation Factor Links Quorum-Sensing to Acid Resistance in EHEC
Source: Microorganisms. 2025 Jul 24;13(8):1730. doi: 10.3390/microorganisms13081730 (PMC12388267; doi:10.3390/microorganisms13081730)
Supplement: Supplementary file 1 [file microorganisms-13-01730-s001.zip]

Archive with 1 entries (1 files):
- microorganisms-3735879-supplementary.pdf
